# Supplementary material for: A glance at the gut microbiota of five experimental animal species through fecal samples
Source: Sci Rep. 2020 Oct 6;10:16628. doi: 10.1038/s41598-020-73985-2 (PMC7538948; doi:10.1038/s41598-020-73985-2)
Supplement: Supplementary file 2 — Supplementary Information 2. [file 41598_2020_73985_MOESM2_ESM.xlsx]

## Sheet: QCstat
#Sample_name	Host species	Raw_reads(#)	Clean_Reads(#)	Base(nt)	AvgLen(nt)
A1	human	85385	81415	20624628	253
A2	human	82063	80329	20222510	251
A3	human	88300	80235	20222741	252
A4	human	87505	80098	20162317	251
A5	human	86277	80054	20231375	252
A6	human	85202	80177	20188649	251
A7	human	76855	73224	18529128	253
A8	human	85907	80081	20180758	252
A9	human	83191	80236	20273446	252
A10	human	88601	80205	20248512	252
A11	human	84221	80238	20279002	252
A12	human	81903	80205	20240059	252
A13	human	83147	80289	20272852	252
A14	human	82204	80159	20262178	252
A15	human	87020	80228	20313016	253
A16	human	88916	80260	20314629	253
A17	human	85957	80233	20256862	252
A18	human	85981	80168	20236381	252
A19	human	85219	80116	20235896	252
A20	human	84395	80162	20271452	252
A21	human	86982	80167	20249659	252
A22	human	87585	80105	20227815	252
A23	human	84839	80142	20236782	252
A24	human	88230	80140	20258792	252
A25	human	83973	81529	20596882	252
A26	human	84488	80340	20307913	252
A27	human	84738	82036	20699499	252
A28	human	85038	80192	20218434	252
A29	human	86650	80106	20189068	252
A30	human	83144	80114	20210927	252
A31	human	86789	82235	20749622	252
A32	human	86774	80157	20266947	252
A33	human	75596	69718	17610121	252
A34	human	97040	90369	22807811	252
A35	human	83251	76068	19184252	252
A36	human	82513	79291	19971998	251
A37	human	84580	80067	20173225	251
A38	human	75339	73743	18595052	252
A39	human	83382	80169	20220037	252
A40	human	84595	80232	20292571	252
A41	human	85709	80044	20182795	252
A42	human	86843	80365	20266371	252
A43	human	82885	80228	20241262	252
A44	human	86534	80404	20262933	252
A45	human	80256	74321	18744842	252
A46	human	87407	84247	21269453	252
A47	human	74054	67888	17123903	252
A48	human	75536	72782	18364067	252
A49	human	82095	75809	19122993	252
A50	human	84062	80315	20262828	252
A51	human	83645	76257	19241787	252
A52	human	67637	62762	15861002	252
A53	human	77038	75234	18990702	252
A54	human	92170	88196	22252442	252
A55	human	85025	78776	19878710	252
A56	human	90453	84378	21282210	252
A57	human	73554	70588	17823531	252
A58	human	81242	75064	18941743	252
A59	human	79461	74464	18792664	252
A60	human	72254	70134	17699815	252
A61	human	72981	70237	17709914	252
A62	human	74392	69048	17422236	252
A63	human	82936	80045	20185535	252
A64	human	84910	80186	20206976	252
A65	human	74330	69663	17605347	252
A66	human	80660	73763	18605047	252
A67	human	82612	77890	19636110	252
A68	human	65134	63520	16020318	252
A69	human	82420	76396	19285920	252
A70	human	91004	88041	22225207	252
A71	human	82883	75176	18991477	252
A72	human	85027	80149	20269315	252
B1	human	88486	80205	20202713	251
B2	human	83701	80243	20195514	251
B3	human	85963	80166	20218665	252
B4	human	77762	76217	19225098	252
B5	human	86354	80282	20262362	252
B6	human	96044	89209	22532594	252
B7	human	82424	80193	20216898	252
B8	human	83551	80058	20157856	251
B9	human	82824	80137	20206067	252
B10	human	101654	98843	24918989	252
B11	human	84414	80148	20192073	251
B12	human	86359	80117	20179541	251
B13	human	82826	80067	20146788	251
B14	human	58821	55486	13940397	251
B15	human	88257	80415	20287258	252
B16	human	89889	87688	22128236	252
B17	human	82916	80046	20208416	252
B18	human	83457	80103	20201524	252
B19	human	84697	80350	20276025	252
B20	human	84693	80195	20242676	252
B21	human	87026	80134	20233408	252
B22	human	53014	51465	13003998	252
B23	human	85449	80090	20216822	252
B24	human	82005	80191	20220035	252
B25	human	88522	80207	20270956	252
B26	human	82152	80332	20271543	252
B27	human	86074	80065	20139071	251
B28	human	83338	80104	20203603	252
B29	human	87276	80185	20250918	252
B30	human	85127	80205	20232629	252
B31	human	84714	80224	20268931	252
B32	human	88808	80187	20248068	252
B33	human	84949	80137	20267485	252
B34	human	82984	80028	20218157	252
B35	human	88387	80128	20239663	252
B36	human	82826	80204	20247191	252
B37	human	83370	80208	20265872	252
B38	human	87082	80293	20287607	252
B39	human	79951	76045	19207450	252
B40	human	84856	80220	20233577	252
B41	human	82490	80094	20210594	252
B42	human	95585	90877	22902655	252
B43	human	88650	85382	21529480	252
B44	human	89187	82022	20701185	252
B45	human	88249	80177	20233762	252
B46	human	87514	80143	20246313	252
B47	human	84771	80380	20255963	252
B48	human	83357	80133	20225816	252
B49	human	92016	85654	21620582	252
B50	human	81338	79455	20040311	252
B51	human	95794	89449	22564328	252
B52	human	91568	88193	22262057	252
B53	human	72753	69585	17531123	251
B54	human	84109	77665	19580676	252
B55	human	51271	49209	12431235	252
B56	human	69122	65053	16402859	252
B57	human	76112	73749	18607480	252
B58	human	78464	73851	18623538	252
B59	human	58471	54276	13705840	252
B60	human	85315	77195	19501064	252
B61	human	89242	86342	21778956	252
B62	human	86056	77475	19538983	252
B63	human	83272	79130	19957199	252
B64	human	78946	71806	18104565	252
B65	human	70408	68859	17414918	252
B66	human	74713	71453	18033071	252
C1	human	86897	80056	20184153	252
C2	human	86554	80378	20298401	252
C3	human	87689	80066	20178391	252
C4	human	89134	80415	20246581	251
C5	human	86197	80136	20256911	252
C6	human	83408	80194	20255268	252
C7	human	84663	80038	20227708	252
C8	human	85982	80086	20195841	252
C9	human	72771	68815	17375670	252
C10	human	87395	80031	20171026	252
C11	human	83408	80202	20243375	252
C12	human	88142	80327	20293834	252
C13	human	81993	80319	20274954	252
C14	human	87139	80358	20275723	252
C15	human	87676	80140	20214949	252
F009	ferret	84498	80318	20249715	252
F024	ferret	85945	80099	20174367	251
F028	ferret	86024	80162	20197968	251
F040	ferret	69999	66064	16703720	252
F046	ferret	81950	80079	20185474	252
F051	ferret	82470	76623	19339125	252
F054	ferret	72460	68700	17313188	252
F062	ferret	72501	68923	17397123	252
F116	ferret	85478	80285	20251895	252
F118	ferret	83947	79593	20067018	252
s2.3	marmoset	86610	80125	20231704	252
s4.8	marmoset	83030	80233	20260943	252
s3.6	marmoset	84603	80202	20259536	252
s3.1	marmoset	83126	80194	20251065	252
s3.12	marmoset	82472	80281	20271484	252
s2.2	marmoset	82773	80200	20261965	252
s3.10	marmoset	86035	80139	20215547	252
s2.1	marmoset	82017	80180	20262580	252
s3.7	marmoset	82934	80222	20272136	252
s3.4	marmoset	81929	80146	20257073	252
P2	mini pig	83063	80115	20235361	252
P3	mini pig	81044	80112	20210843	252
P4	mini pig	98234	96041	24245392	252
P6	mini pig	82192	80234	20265939	252
P8	mini pig	84488	80289	20274437	252
P9	mini pig	84726	80173	20255272	252
P10	mini pig	82402	80118	20230326	252
P11	mini pig	82673	80049	20224096	252
P13	mini pig	80920	80086	20230514	252
P15	mini pig	82045	80151	20238419	252
F2755	woodchuck	86625	80149	20234730	252
F2745	woodchuck	86930	80254	20272487	252
F2762	woodchuck	87876	80298	20287373	252
F5270	woodchuck	82161	80208	20264949	252
F3177	woodchuck	87823	80204	20265876	252
F2746	woodchuck	82530	80176	20250247	252
F2921	woodchuck	86956	80226	20261002	252
F1701	woodchuck	86476	80257	20289236	252
F2848	woodchuck	87020	80248	20269843	252
F2722	woodchuck	84577	80233	20275836	252
T17	Tree shrew	84749	80289	20264487	252
T20	Tree shrew	85138	80165	20194711	251
T5	Tree shrew	88602	80362	20272634	252
T19	Tree shrew	88993	80147	20218697	252
T21	Tree shrew	82034	80064	20199998	252
T16	Tree shrew	86080	80090	20214116	252
T15	Tree shrew	82862	80105	20208400	252
T12	Tree shrew	87277	80161	20232627	252
T18	Tree shrew	82653	80157	20222696	252
T118	Tree shrew	82385	80269	20225775	251
